# Supplementary material for: A standardized database of Chinese emotional short videos based on age and gender differences
Source: PLoS One. 2023 Mar 30;18(3):e0283573. doi: 10.1371/journal.pone.0283573 (PMC10062648; doi:10.1371/journal.pone.0283573)
Supplement: S1 Video — (ZIP) [file pone.0283573.s001.zip]

Archive with 3 entries (2 files):
- supporting information/All the data.zip
- supporting information/Links and descriptions of short videos.xlsx
- supporting information/
