# Supplementary material for: A standardized database of Chinese emotional short videos based on age and gender differences
Source: PLoS One. 2023 Mar 30;18(3):e0283573. doi: 10.1371/journal.pone.0283573 (PMC10062648; doi:10.1371/journal.pone.0283573)
Supplement: S1 Video — (ZIP) [file pone.0283573.s001.zip › supporting information/Links and descriptions of short videos.xlsx]

## Sheet: database
Target Emotion	Gender	Age	Label (valence_gender _age)	UID	Source	Link	Length (sec)	Excerpt Time	Excerpt Description	Clip Content
positive	male	20-24	positive_1_1_1	502732153	bilibili	https://www.bilibili.com/video/BV18z411b7rp/?spm_id_from=333.788.recommend_more_video.2&vd_source=7a9c073eeeb9dda507c242fc4092da65	197	00:00:00-00:03:17	Beginning: a basketball player in a green uniform dribbles the ball; Ending: a basketball player in an orange uniform shooting a basketball.	A series of basketball game highlight moments.
	male	20-24	positive_1_1_2	328285226	bilibili	https://www.bilibili.com/video/BV1RE411A7LQ?spm_id_from=333.999.0.0&vd_source=7a9c073eeeb9dda507c242fc4092da65	162	00:00:13-00:02:55	Beginning: a guy is asking why someone always wins easily; Ending: a guy is asking why someone always wins easily.	A rap about video games.
	male	20-24	positive_1_1_3	1103020656	bilibili	https://www.bilibili.com/video/BV1y341187nV?spm_id_from=333.999.0.0&vd_source=7a9c073eeeb9dda507c242fc4092da65	205	00:00:03-00:03:28	Beginning: a man says he's leaving tomorrow; Ending: a man is ready to go back to practice.	Some funny clips from the TV series Wu Lin Wai Zhuan.
	female	20-24	positive_2_1_1	208911954	bilibili	https://www.bilibili.com/video/BV1vJ411H7PA?from=search&seid=8656229568032436220&spm_id_from=333.337.0.0	121	00:00:00-00:02:01	Beginning: two men are sitting in a car; Ending: the screen turns gray.	A handsome man in different film and television drama highlights.
	female	20-24	positive_2_1_2	280007443	bilibili	https://www.bilibili.com/video/BV1Pz4y1y7is/?spm_id_from=333.788&vd_source=7a9c073eeeb9dda507c242fc4092da65	199	00:00:00-00:03:19	Beginning: a close-up of a letter; Ending: a couple of lovers are kissing on the street.	Some sweet fragments of a love idol drama.
	female	20-24	positive_2_1_3	559948041	bilibili	https://www.bilibili.com/video/BV1ob4y167kP?spm_id_from=333.337.search-card.all.click&vd_source=7a9c073eeeb9dda507c242fc4092da65	156	00:00:00-00:02:36	Beginning: a young girl is going up the stairs; Ending: eight Chinese characters appear on the screen.	A young girl is dancing in the background of cheerful music.
	male	25-29	positive_1_2_1	353246678	bilibili	https://www.bilibili.com/video/BV1bW411n7fY?spm_id_from=333.337.top_right_bar_window_custom_collection.content.click&vd_source=7a9c073eeeb9dda507c242fc4092da65	143	00:00:07-00:02:30	Beginning: a man is stomping his feet; Ending: the audience under the stage is applauding.	Some funny clips of a famous Chinese sketch actor.
	male	25-29	positive_1_2_2	33913124	bilibili	https://www.bilibili.com/video/BV1gs411k7zE?from=search&seid=14402011604538686789&spm_id_from=333.337.0.0	190	00:00:08-00:03:18	Beginning: a diving athlete is standing on the diving board; Ending: three divers are jumping off the diving board.	Some funny diving blunders.
	male	25-29	positive_1_2_3	90142376	bilibili	https://www.bilibili.com/video/BV1Fq4y1Q7A8?spm_id_from=333.337.search-card.all.click&vd_source=7a9c073eeeb9dda507c242fc4092da65	163	00:00:00-00:02:43	Beginning: a man is shooting the sunset with his cell phone; Ending: there are moving clouds next to the sunset.	Some beautiful sunset views.
	female	25-29	positive_2_2_1	108271589	bilibili	https://www.bilibili.com/video/BV11W411o77U/?spm_id_from=333.788.recommend_more_video.1&vd_source=7a9c073eeeb9dda507c242fc4092da65	144	00:00:00-00:02:24	Beginning: an instructor is asking people to introduce themselves; Ending: the man in white lets others get acquainted with the environment.	Several men are introducing themselves in turn.
	female	25-29	positive_2_2_2	272051437	bilibili	https://www.bilibili.com/video/BV18z4y1d7Kw/?spm_id_from=333.788.recommend_more_video.1&vd_source=7a9c073eeeb9dda507c242fc4092da65	202	00:00:23-00:03:45	Beginning: a man in red is confidently saying he can win; Ending: a man in green is trying very hard to tell a woman in red something important.	Some people are playing the game of passing a passage.
	female	25-29	positive_2_2_3	381525002	bilibili	https://www.bilibili.com/video/BV1tt411u7q6?from=search&seid=5317074810424539869&spm_id_from=333.337.0.0	227	00:00:00-00:03:47	Beginning: late at night there was a rooster crowing; Ending: the man in black is saying goodbye to the man in gray.	Some people are playing the game of passing a passage.
	male	30-34	positive_1_3_1	548824	bilibili	https://www.bilibili.com/video/BV1E5411G7V1?spm_id_from=333.337.search-card.all.click&vd_source=7a9c073eeeb9dda507c242fc4092da65	96	00:00:00-00:01:36	Beginning: a traffic policeman is greeting the audience; Ending: a traffic policeman is telling a man that people who obey traffic rules are beautiful.	A traffic policeman is persuading a driver to obey traffic rules.
	male	30-34	positive_1_3_2	13544375	bilibili	https://www.bilibili.com/video/BV1iZ4y1p7Jy/?spm_id_from=333.788.recommend_more_video.-1&vd_source=7a9c073eeeb9dda507c242fc4092da65	199	00:00:00-00:03:19	Beginning: a man is tossing a coin into the distance; Ending: a man is cracking the chair.	Some clips of people dancing under the joyful background music.
	male	30-34	positive_1_3_3	474988341	bilibili	https://www.bilibili.com/video/BV1g44y1M7pz?spm_id_from=333.337.search-card.all.click&vd_source=7a9c073eeeb9dda507c242fc4092da65	207	00:00:00-00:03:27	Beginning: a man is commenting on the performance of the car; Ending: a car with broken windows.	Some exciting driving scenes.
	female	30-34	positive_2_3_1	402002385	bilibili	https://www.bilibili.com/video/BV1L54112742?spm_id_from=333.337.search-card.all.click&vd_source=7a9c073eeeb9dda507c242fc4092da65	152	00:00:00-00:02:32	Beginning: the two children are covered in mud; Ending: a child who is drinking water is scared.	Some of the funny moments that happen in the children.
	female	30-34	positive_2_3_2	397665423	bilibili	https://www.bilibili.com/video/BV1BK4y1K78H/?spm_id_from=333.788.recommend_more_video.2&vd_source=7a9c073eeeb9dda507c242fc4092da65	142	00:00:00-00:02:22	Beginning: a woman is saying she doesn't buy broken diamonds; Ending: a man slips and falls to the ground.	Some funny emergencies.
	female	30-34	positive_2_3_3	491461718	bilibili	https://www.bilibili.com/video/BV1Cb4y1E7Kp?spm_id_from=333.999.0.0&vd_source=7a9c073eeeb9dda507c242fc4092da65	155	00:00:00-00:02:35	Beginning: there is a kitten in the bushes on a summer night; Ending: fireworks are going off in the night sky.	Some clips of appetizing looking food.
neutral	male	20-24	neutral_1_1_1	357669580	bilibili	https://www.bilibili.com/video/BV1PK4y1E749?from=search&seid=9524863281621157423&spm_id_from=333.337.0.0	149	00:00:00-00:02:29	Beginning: there is a gray circle in the middle of the screen; Ending: a model airplane is appearing on the screen.	An introduction to the science of optical principles.
	male	20-24	neutral_1_1_2	263161639	bilibili	https://www.bilibili.com/video/BV16E411E7PA?p=1	165	00:00:13-00:02:58	Beginning: the beginning of a lesson; Ending: a teacher is drawing four axes on the blackboard.	A course on signal systems.
	male	20-24	neutral_1_1_3	49746395	bilibili	https://www.bilibili.com/video/BV1Q5411P7k4?p=4&vd_source=7a9c073eeeb9dda507c242fc4092da65	165	00:00:12-00:02:57	Beginning: an online teacher is introducing the main content of the lesson; Ending: the teacher is introducing the presentation of transparent background.	A photoshop lesson about layer knowledge.
	female	20-24	neutral_2_1_1	392197654	bilibili	https://www.bilibili.com/video/BV1wi4y1D7eB?spm_id_from=333.337.search-card.all.click&vd_source=7a9c073eeeb9dda507c242fc4092da651	100	00:01:59-00:03:39	Beginning: a flock of birds in a coastal wetland is flying into the sky; Ending: a red smart farming machine in the wheat field is heading into the distance.	Beautiful Chinese Spring Landscape.
	female	20-24	neutral_2_1_2	123769609	bilibili	https://www.bilibili.com/video/BV1Jf4y1m7nt?p=6	151	00:09:28-00:11:59	Beginning: the river is flowing quietly; Ending: close up of an ancient building.	The story about the historical figure Xuan Zang who took the scriptures in the west.
	female	20-24	neutral_2_1_3	42873394	bilibili	https://www.bilibili.com/video/BV1bx411s7hr?p=2&vd_source=7a9c073eeeb9dda507c242fc4092da65	150	00:09:24-00:11:54	Beginning: a stone staircase with green grass growing next to it; Ending: close up of a teapot.	Documentary on the origin of the gongchun teapot.
	male	25-29	neutral_1_2_1	1627079017	bilibili	https://www.bilibili.com/video/BV1pK4y1p7mL?spm_id_from=333.999.0.0	91	00:00:00-00:01:31	Beginning: a doctor is asking whether the crescent on the top of the nail really represents health; Ending: a doctor is saying that when this happens it is best to go to the hospital and ask for a doctor's opinion.	A popular science video on general health awareness.
	male	25-29	neutral_1_2_2	18019242	bilibili	https://www.bilibili.com/video/BV1F4411L7BF?p=2	179	00:12:00-00:03:01	Beginning: a botany teacher getting ready to start the class; Ending: a botany teacher is explaining how extrinsic proteins are separated from the cell membrane.	A botany class based on knowledge of cell membranes and cell walls.
	male	25-29	neutral_1_2_3	1627079017	bilibili	https://www.bilibili.com/video/BV1YA411u7pP?spm_id_from=333.999.0.0	131	00:00:00-00:02:11	Beginning: why the heavy down jacket is not as warm as the light down jacket; Ending: the science class is over.	Some general knowledge about down jacket.
	female	25-29	neutral_2_2_1	295735976	bilibili	https://www.bilibili.com/video/BV1ua4y1p7ar?from=search&seid=2104475062416367030&spm_id_from=333.337.0.0	180	00:00:00-00:03:00	Beginning: water is flowing in a small stream; Ending: there are two red persimmons on the window.	Some images of persimmons in a quiet mountain village.
	female	25-29	neutral_2_2_2	7584632	bilibili	https://www.bilibili.com/bangumi/play/ep120578?from_spmid=666.25.episode.0	144	00:07:31-00:09:55	Beginning: an artisan is lifting a piece of rice paper; Ending: an ordinary person cannot tell the number of layers of paper in a framed painting or calligraphy work.	An artisan is restoring an ancient painting.
	female	25-29	neutral_2_2_3	241847800	bilibili	https://www.bilibili.com/video/BV11t411B7Pp?p=4&vd_source=7a9c073eeeb9dda507c242fc4092da65	157	00:00:42-00:03:19	Beginning: a wilderness in Tibet; Ending: the animals are looking for a water source.	Some natural landscapes in China.
	male	30-34	neutral_1_3_1	10729055	bilibili	https://www.bilibili.com/video/BV1Vt411z7ty?p=1&vd_source=7a9c073eeeb9dda507c242fc4092da65	110	00:21:47-00:23:37	Beginning: an overhead shot of a village; Ending: an ethnic minority man is holding a bamboo.	A few people going up the mountain to cut bamboo.
	male	30-34	neutral_1_3_2	104092224	bilibili	https://www.bilibili.com/video/BV1BK4y1K7t7?spm_id_from=333.337.search-card.all.click&vd_source=7a9c073eeeb9dda507c242fc4092da65	158	00:00:11-00:02:49	Beginning: an overhead shot of a village; Ending: an ethnic minority man is holding a bamboo.	A presentation on meteorological science.
	male	30-34	neutral_1_3_3	26244304	bilibili	https://www.bilibili.com/video/BV1DW411N7Z3/?spm_id_from=333.788.recommend_more_video.4&vd_source=7a9c073eeeb9dda507c242fc4092da65	140	00:02:56-00:05:16	Beginning: the entrance of a Chinese courtyard; Ending: an introduction to the stones at the entrance of Chinese courtyards.	The introduction to Chinese Courtyard.
	female	30-34	neutral_2_3_1	2117982	bilibili	https://www.bilibili.com/video/BV13s411b7Bc?p=4&vd_source=7a9c073eeeb9dda507c242fc4092da65	137	00:18:02-00:20:19	Beginning: there are green leaves in front of the ancient house and you can hear birds chirping; Ending: parts of a clock relic are cleaned.	The restoration process of horological relics.
	female	30-34	neutral_2_3_2	347536341	bilibili	https://www.bilibili.com/video/BV137411d753?spm_id_from=333.337.search-card.all.click&vd_source=7a9c073eeeb9dda507c242fc4092da65	129	00:04:09-00:06:18	Beginning: close up of the picture on the rock; Ending: the ancient record of Cangjie's character creation.	An introduction to the origin of Chinese writing.
	female	30-34	neutral_2_3_3	531460260	bilibili	https://www.bilibili.com/video/BV12K4y1476w?from=search&seid=5385587097524220347&spm_id_from=333.337.0.0	114	00:00:00-00:01:54	Beginning: cloudy mountain peaks; Ending: pillar-shaped peaks.	An introduction to the landscape of Zhangjiajie.
negative	male	20-24	negative_1_1_1	549704065	bilibili	https://www.bilibili.com/video/BV1Dt4y1q7Cu?spm_id_from=333.337.search-card.all.click&vd_source=7a9c073eeeb9dda507c242fc4092da65	210	00:00:00-00:03:30	Beginning: a father is talking to his son; Ending: a son is telling his deceased father that I love you too.	A boy is holding a memorial service for his dad.
	male	20-24	negative_1_1_2	14759817	bilibili	https://www.bilibili.com/video/BV1xU4y1e7To/?vd_source=7a9c073eeeb9dda507c242fc4092da65	105	00:00:00-00:01:45	Beginning: a woman is being taken into the cryo lab; Ending: a man with a bloodied face is howling in pain.	The inhumane human experiments conducted by the Japanese army.
	male	20-24	negative_1_1_3	14759817	bilibili	https://www.bilibili.com/video/BV1LN4y157hV/?vd_source=7a9c073eeeb9dda507c242fc4092da65	101	00:00:00-00:01:41	Beginning: a little boy is falling down in the mud; Ending: the little boy is picking up the gun on the ground and shooting at the weirdo.	A little boy meets a scary weirdo who comes out of a hole in the ground.
	female	20-24	negative_2_1_1	1610397418	bilibili	https://www.bilibili.com/video/BV1h44y177BV?spm_id_from=333.337.search-card.all.click&vd_source=7a9c073eeeb9dda507c242fc4092da65	108	00:00:00-00:03:30	Beginning: a woman is moved to tears; Ending: a woman is slowly walking forward carrying her daughter on her back.	A mother and daughter travel back to the past.
	female	20-24	negative_2_1_2	388135613	bilibili	https://www.bilibili.com/video/BV18t411e7z2?from=search&seid=8096471742901316346&spm_id_from=333.337.0.0	151	00:00:00-00:02:31	Beginning: a small squirrel is eating; Ending: close up of parasites on the back of a baby squirrel.	A squirrel has some parasites on its back.
	female	20-24	negative_2_1_3	21786530	bilibili	https://www.bilibili.com/video/BV1rL411J752?spm_id_from=333.337.search-card.all.click&vd_source=7a9c073eeeb9dda507c242fc4092da65	188	00:00:00-00:03:08	Beginning: a woman is on the phone with someone; Ending: a man is seeing a woman jump to her death.	A woman is being bullied by a group of bad guys.
	male	25-29	negative_1_2_1	4492749	bilibili	https://www.bilibili.com/video/BV1DA411V7gF?from=search&seid=926241396340276379&spm_id_from=333.337.0.0	166	00:00:00-00:02:46	Beginning: a little girl with a woolen hat is drawing on the window; Ending: the little girl's father is sitting on the roadside crying loudly.	A man is very sad because of the death of his daughter.
	male	25-29	negative_1_2_2	393063099	bilibili	https://www.bilibili.com/video/BV1PU4y157UU/?spm_id_from=333.788.recommend_more_video.1&vd_source=7a9c073eeeb9dda507c242fc4092da65	172	00:00:00-00:02:52	Beginning: two soldiers are holding hands; Ending: firefighters are fighting the blaze.	The sacrifice of some great Chinese soldiers.
	male	25-29	negative_1_2_3	101398345	bilibili	https://www.bilibili.com/video/BV1Ct411e7KM?spm_id_from=333.337.search-card.all.click&vd_source=7a9c073eeeb9dda507c242fc4092da65	177	00:00:00-00:02:57	Beginning: a man with glasses is saying he is waiting for medicine to save his life; Ending: the man in the prisoner's uniform is leaving tears in his eyes.	A man goes to jail for helping patients buy cheap drugs.
	female	25-29	negative_2_2_1	510655139	bilibili	https://www.bilibili.com/video/BV1Fi4y1K7r4?from=search&seid=5014017743716379318&spm_id_from=333.337.0.0	177	00:00:00-00:02:57	Beginning: a woman is asking her dog who loves her the most; Ending: the dog is closing its eyes and dies.	A woman can't meet her dying dog for the last time because of work.
	female	25-29	negative_2_2_2	335692980	bilibili	https://www.bilibili.com/video/BV1q44y1M7Do/?spm_id_from=333.788.recommend_more_video.1&vd_source=7a9c073eeeb9dda507c242fc4092da65	175	00:00:00-00:02:55	Beginning: a girl is saying she was so lucky to meet another girl; Ending: girls of the same age living a different life.	The experience of the poor girl who was trafficked.
	female	25-29	negative_2_2_3	409621535	bilibili	https://www.bilibili.com/video/BV1mJ411Q7f8?from=search&seid=7983208603833074350&spm_id_from=333.337.0.0	137	00:00:00-00:02:17	Beginning: a man is opening an iron box; Ending: couples are saying goodbye and parting ways.	Couples are saying goodbye and parting ways.
	male	30-34	negative_1_3_1	24131701	bilibili	https://www.bilibili.com/video/BV1hs411N7DR?from=search&seid=7896630682867201775&spm_id_from=333.337.0.0	229	00:00:00-00:03:49	Beginning: an old man is putting his hands up in surrender; Ending: many people are killed and their bodies are piled on top of each other.	The Japanese army kills the Chinese people very brutally.
	male	30-34	negative_1_3_2	372605767	bilibili	https://www.bilibili.com/video/BV1j54y1q7Jg?spm_id_from=333.337.search-card.all.click&vd_source=7a9c073eeeb9dda507c242fc4092da65	203	00:00:00-00:03:23	Beginning: a word is appearing on the screen, farewell; Ending: close up of the wallet and key chain.	The story of an old man who accompanies and cares for his wife who has Alzheimer's disease.
	male	30-34	negative_1_3_3	14759817	bilibili	https://www.bilibili.com/video/BV1DN4y157M4/?vd_source=7a9c073eeeb9dda507c242fc4092da65	119	00:00:00-00:01:59	Beginning: a man is speaking very seriously to a woman; Ending: a little boy with only the whites of his eyes is approaching a man's face.	A horror clip about a little boy with no eyes.
	female	30-34	negative_2_3_1	315531056	bilibili	https://www.bilibili.com/video/BV1eV411r7aw/?spm_id_from=333.788.recommend_more_video.2&vd_source=7a9c073eeeb9dda507c242fc4092da65	216	00:00:00-00:03:36	Beginning: some people are wearing notes under their hats; Ending: the camera pans to a row of dummies.	Some scenes of the living and the dead getting married.
	female	30-34	negative_2_3_2	16069171	bilibili	https://www.bilibili.com/video/BV1tY4y1i7hs?spm_id_from=333.999.0.0&vd_source=7a9c073eeeb9dda507c242fc4092da65	206	00:00:00-00:03:26	Beginning: a girl is receiving a handwritten letter from her father; Ending: a man is cheering for his daughter's wedding.	A father is checked for cancer.
	female	30-34	negative_2_3_3	20328257	bilibili	https://www.bilibili.com/video/BV1R3411Y7Wj?spm_id_from=333.337.search-card.all.click&vd_source=7a9c073eeeb9dda507c242fc4092da65	192	00:00:00-00:03:12	Beginning: a woman with a bruised face is crying while talking to a man that she hates him; Ending: a woman with a bruised face is looking down sadly.	A woman suffers terrible domestic violence.
